# Supplementary material for: Blue lighting accelerates post-stress relaxation: Results of a preliminary study
Source: PLoS One. 2017 Oct 19;12(10):e0186399. doi: 10.1371/journal.pone.0186399 (PMC5648169; doi:10.1371/journal.pone.0186399)
Supplement: S1 File — (ZIP) [file pone.0186399.s001.zip]

Archive with 5 entries (5 files):
- bioethics_committee.pdf
- informed_consent.pdf
- procedure_information.pdf
- study_protocol_english.pdf
- study_protocol_original.pdf
