# Supplementary material for: Blue lighting accelerates post-stress relaxation: Results of a preliminary study
Source: PLoS One. 2017 Oct 19;12(10):e0186399. doi: 10.1371/journal.pone.0186399 (PMC5648169; doi:10.1371/journal.pone.0186399)
Supplement: S13 File — (ZIP) [file pone.0186399.s013.zip]

Archive with 3 entries (3 files):
- s12_blue.mat
- s12_mist.mat
- s12_white.mat
